# Supplementary material for: Effect of Myofascial Release on Pain and Uterine Artery Hemodynamic Indices in Women with Primary Dysmenorrhea: A Randomized Controlled Trial
Source: Medicina (Kaunas). 2025 Sep 24;61(10):1736. doi: 10.3390/medicina61101736 (PMC12566312; doi:10.3390/medicina61101736)
Supplement: Supplementary file 1 [file medicina-61-01736-s001.zip]

Archive with 1 entries (1 files):
- medicina-3818409-supplementary.pdf
